# Supplementary material for: Prenatal Bisphenol a Exposure, DNA Methylation, and Low Birth Weight: A Pilot Study in Taiwan
Source: Int J Environ Res Public Health. 2021 Jun 7;18(11):6144. doi: 10.3390/ijerph18116144 (PMC8201193; doi:10.3390/ijerph18116144)
Supplement: Supplementary file 1 [file ijerph-18-06144-s001.zip]

Archive with 1 entries (1 files):
- ijerph-1207603-supplementary.pdf
